# Supplementary material for: Complementary LC-MS/MS-Based N-Glycan, N-Glycopeptide, and Intact N-Glycoprotein Profiling Reveals Unconventional Asn71-Glycosylation of Human Neutrophil Cathepsin G
Source: Biomolecules. 2015 Aug 12;5(3):1832–54. doi: 10.3390/biom5031832 (PMC4598777; doi:10.3390/biom5031832)
Supplement: Supplementary File 1 [file biomolecules-05-01832-s001.zip]

Archive with 2 entries (2 files):
- biomolecules-89812-Supplementary Figures and Table S1-update.pdf
- Suppplementary Table S2.xlsx
