# Supplementary material for: Complementary LC-MS/MS-Based N-Glycan, N-Glycopeptide, and Intact N-Glycoprotein Profiling Reveals Unconventional Asn71-Glycosylation of Human Neutrophil Cathepsin G
Source: Biomolecules. 2015 Aug 12;5(3):1832–54. doi: 10.3390/biom5031832 (PMC4598777; doi:10.3390/biom5031832)
Supplement: Supplementary File 1 [file biomolecules-05-01832-s001.zip › Suppplementary Table S2.xlsx]

## Sheet: nCG N-glycopeptide
Neutrophil cathepsin G (nCG)	Uniprot: P08311
N-glycan sites (Theoretical)	Asn71
Chymotryptic peptide	GSNINVTL
Theoretical mass, Da	816.4
Glycoforms	Glycan type	Hex	HexNAc	dHex	Glycan mass (Da)	Observed glycopeptide (MH+)	M2H2+	Relative abundance (Replicate 1) (%)	Relative abundance (Replicate 2) (%)	Relative abundance (Replicate 3) (%)	Average relative abundance (%)	SD
GlcNAc	Chitobiose core	0	1	0	203.079	1020.6	510.8	59.0857	61.5601	52.2467	57.6308	4.82418
GlcNAc + Fucose	Chitobiose core	0	1	1	349.137	1166.6	583.787	22.1315	20.7443	29.0236	23.9664	4.43416
Pauci (M1)	Paucimannosidic	1	2	0	568.212		693.8	11.2232	8.68269	5.83973	8.58186	2.69313
Pauci (M1F)	Paucimannosidic	1	2	1	714.269		766.5	3.24432	5.57774	10.4983	6.44013	3.70311
Pauci (M2)	Paucimannosidic	2	2	0	730.264		774.351	2.9159	2.12499	1.3717	2.13753	0.772176
Chymotryptic peptide	GSNINV
Theoretical mass, Da	602.3
Glycoforms	Glycan type	Hex	HexNAc	dHex	Glycan mass (Da)	Observed glycopeptide (MH+)	M2H2+	Relative abundance (Replicate 1) (%)	Relative abundance (Replicate 2) (%)	Relative abundance (Replicate 3) (%)	Average relative abundance (%)	SD
GlcNAc	Chitobiose core	0	1	0	203.079	806.3		34.908	40.6431	41.9258	39.159	3.73688
GlcNAc + Fucose	Chitobiose core	0	1	1	349.137	952.4		13.7306	10.0531	21.6865	15.1568	5.94638
Pauci (M1)	Paucimannosidic	1	2	0	568.212	1171.5	586.2	28.3328	18.922	13.7356	20.3301	7.39977
Pauci (M1F)	Paucimannosidic	1	2	1	714.269		659.2	11.7988	15.8528	15.9822	14.5446	2.37879
Pauci (M2)	Paucimannosidic	2	2	0	730.264		667.2	11.2298	14.5291	6.66993	10.8096	3.94638
Average Asn71-glycoform distribution
Combined peptides: GSNINVTL and GSNINV
Glycoforms		Relative abundance (Replicate 1) (%)	Relative abundance (Replicate 2) (%)	Relative abundance (Replicate 3) (%)	Average Relative abundance (%)	SD
GlcNAc	Chitobiose core	0.562901	0.58002	0.51184	0.551587	0.0354703
GlcNAc + Fucose	Chitobiose core	0.211796	0.18812	0.281968	0.227295	0.0488059
Pauci (M1)	Paucimannosidic	0.138449	0.10836	0.0705519	0.105787	0.0340214
Pauci (M1F)	Paucimannosidic	0.0452641	0.0770535	0.113991	0.0787695	0.0343956
Pauci (M2)	Paucimannosidic	0.0415906	0.0464459	0.0216491	0.0365619	0.013141
